# Supplementary material for: Circadian Genes Expression Patterns in Disorders Due to Enzyme Deficiencies in the Heme Biosynthetic Pathway
Source: Biomedicines. 2022 Dec 9;10(12):3198. doi: 10.3390/biomedicines10123198 (PMC9775071; doi:10.3390/biomedicines10123198)
Supplement: Supplementary file 1 [file biomedicines-10-03198-s001.zip]

Archive with 1 entries (1 files):
- biomedicines-2059056-supplementary.pdf
